# Supplementary material for: Prevalence and factors associated with fertility desire among people living with HIV: A systematic review and meta-analysis
Source: PLoS One. 2021 Mar 18;16(3):e0248872. doi: 10.1371/journal.pone.0248872 (PMC7971888; doi:10.1371/journal.pone.0248872)
Supplement: S3 Table — (XLSX) [file pone.0248872.s003.xlsx]

## Sheet: Sheet1
S3 Table. Scoring criteria for quality of studies
Cross-sectional/Prevalence Study Quality
Item	Yes	No	Unclear
1) Define the source of information(survey, record review)
2) List inclusion and exclusion criteria for exposed and unexposed subjects (cases and controls) or refer to previous publications
3) Indicate time period used for identifying patients
4) Indicate whether or not subjects were consecutive if not population-based
5) Indicate if evaluators of subjective components of study were masked to other aspects of the status of the participants
6) Describe any assessment undertaken for quality assurance purposes (e.g., test/retest of primary outcome measurements)
7) Explain any patient exclusions from analysis
8) Describe how confounding was assessed and/or controlled
9) If applicable, explain how missing data were handled in the analysis
10) Summarize patient response rates and completeness of data collection
11) Clarify what follow-up, if any, was expected and the percentage of patients for which incomplete data or follow-up was obtained
