# Supplementary material for: Prevalence and factors associated with fertility desire among people living with HIV: A systematic review and meta-analysis
Source: PLoS One. 2021 Mar 18;16(3):e0248872. doi: 10.1371/journal.pone.0248872 (PMC7971888; doi:10.1371/journal.pone.0248872)
Supplement: S4 Table — (XLSX) [file pone.0248872.s004.xlsx]

## Sheet: Sheet1
评价条目 研究	Abbawa, F.	Adilo, T. M.	Adler, D. H.	Alemayehu B	Asfaw, H. M.	Cohn, S. E.	Cooper, D.	de Souza, M. R.	Demissie, D. B.	Erhabor, O.	Haddad, L. B.	Heard, I.	Hernando, V.	Iliyasu, Z.	Jose, H.	Kaida, A.	Kawale, P.	Kipp, W.	Krashin, J. W.	Laar, A. K.	Litwin, L. E.	Maier, M.	Mayhew, S. H.	Mekonnen, H.	Mekonnen, B.	Melaku, Y. A.	Mmbaga, E. J.	Myer, L.	Nakayiwa, S.	Nedjat, S.	Nobrega, A. A.	Ogilvie, G. S.	Okome-Nkoumou, M.	Olowookere, S. A.	Paiva, V.	Pottinger, A. M.	Rhodes, C. M.	Shiferaw, T.	Sufa, A.	Tesfaye L	Tamene, W.	Wagner, G.	Wagner, G. J.	Wekesa, E.	O	M	Gyimah, A. A.	Finocchario Kessler, S.1	Finocchario Kessler, S.2
																																													1			1
1是否明确了资料的来源（调查，文献回顾）	1	1	1	1	1	1	1	1	1	1	1	1	1	1	1	1	1	1	1	1	1	1	1	1	1	1	1	1	1	1	1	1	1	1	1	1	1	1	1	1	1	1	1	1	1	1	1	1	1
2是否列出了暴露组和非暴露组（病例和对照）的纳入及排除标准或参考以往的出版物？	0	0	1	0	1	1	1	0	1	0	1	1	1	0	1	1	1	1	1	0	1	1	1	1	1	1	1	1	1	0	0	1	0	0	0	1	1	1	0	0	0	1	1	1	1	1	0	1	1
3是否给出了鉴别患者的时间阶段？	1	1	1	1	1	1	1	1	1	1	1	1	1	1	1	1	1	1	1	1	1	1	1	1	1	1	1	1	1	1	1	1	1	1	1	1	1	1	1	1	1	1	1	1	1	1	1	1	1
4如果不是人群来源的话，研究对象是否连续？	1	1	1	1	1	1	1	1	1	1	1	1	1	1	1	1	1	1	1	1	1	1	1	1	1	1	1	1	1	1	1	1	1	1	1	1	1	1	1	1	1	1	1	1	1	1	1	1	1
5评价者的主观因素是否掩盖了研究对象其他方面情况？	0	0	0	0	0	0	0	0	0	0	0	0	0	0	0	0	0	0	0	0	0	0	0	0	0	0	0	0	0	0	0	0	0	0	0	0	0	0	0	0	0	0	0	0	0	0	0	0	0
6描述了任何为保证质量而进行的评估（如对主要结局指标的检测/再检测）	1	1	0	0	1	1	1	0	1	0	0	1	1	1	0	1	1	1	0	0	1	1	0	1	1	1	0	0	0	1	0	1	0	0	1	0	0	1	1	1	0	1	0	1	1	0	1	1	1
7解释了排除分析的任何患者的理由；	1	1	1	1	0	1	1	1	0	1	1	1	1	1	1	1	1	1	1	1	1	1	1	1	1	1	0	1	1	1	1	1	1	1	1	1	1	1	0	1	1	1	1	1	1	1	1	1	1
8描述了如何评价和（或）控制混杂因素的措施	1	1	0	1	0	0	1	1	1	0	1	1	1	1	1	1	1	1	1	1	1	1	1	1	1	1	1	1	1	0	1	1	0	0	1	0	1	1	1	1	1	0	1	1	1	1	1	1	1
9如果可能，解释了分析中是如何处理丢失数据的	1	0	1	1	0	1	1	1	0	1	0	1	1	1	1	1	1	1	1	1	1	1	1	1	0	1	1	1	1	1	1	1	1	1	1	1	1	1	1	1	0	1	1	1	1	1	1	1	1
10总结了患者的应答率及数据收集的完整性	0	1	1	1	1	1	1	1	1	1	1	1	1	1	1	1	1	1	1	1	1	1	1	1	1	1	1	1	1	1	1	1	1	1	0	1	1	1	1	1	1	1	1	1	1	1	1	0	0
11如果有随访，查明预期的患者不完整数据所占的百分比或随访结果。	0	0	0	0	0	0	0	0	0	0	0	0	0	0	0	0	0	0	0	0	0	0	0	0	0	0	0	0	0	0	0	0	0	0	0	0	0	0	0	0	0	0	0	0	0	0	0	0	0
总分	7	7	7	7	6	8	9	7	7	6	7	9	9	8	8	9	9	9	8	7	9	9	8	9	8	9	7	8	8	7	7	9	6	6	7	7	8	9	7	8	6	8	8	9	9	8	8	8	8
调查对象特点
年龄
抽样
访谈
知情同意
		AHRQ质量评分
		Abbawa, F.		7		8
		Adilo, T. M.		7		8
		Adler, D. H.		7		8
		Alemayehu B		7		8
		Asfaw, H. M.		6		7
		Cohn, S. E.		8		9
		Cooper, D.		9		10
		de Souza, M. R.		7		8
		Demissie, D. B.		7		8
		Erhabor, O.		6		7
		Haddad, L. B.		7		8
		Heard, I.		9		10
		Hernando, V.		9		10
		Iliyasu, Z.		8		9
		Jose, H.		8		9
		Kaida, A.		9		10
		Kawale, P.		9		10
		Kipp, W.		9		10
		Krashin, J. W.		8		9
		Laar, A. K.		7		8
		Litwin, L. E.		9		10
		Maier, M.		9		10
		Mayhew, S. H.		8		9
		Mekonnen, H.		9		10
		Mekonnen, B.		8		9
		Melaku, Y. A.		9		10
		Mmbaga, E. J.		7		8
		Myer, L.		8		9
		Nakayiwa, S.		8		9
		Nedjat, S.		7		8
		Nobrega, A. A.		7		8
		Ogilvie, G. S.		9		10
		Okome-Nkoumou, M.		6		7
		Olowookere, S. A.		6		7
		Paiva, V.		7		8
		Pottinger, A. M.		7		8
		Rhodes, C. M.		8		9
		Shiferaw, T.		9		10
		Sufa, A.		7		8
		Tesfaye L		8		9
		Tamene, W.		6		7
		Wagner, G.		8		9
		Wagner, G. J.		8		9
		Wekesa, E.		9		10
		Oladapo, O. T.		9
		Moyo, W.		8
[truncated: 3 more columns]

## Sheet: Sheet2
S4 Table. Quality evaluation of studies included in the meta-analysis
study (first author)		clear source of information	list inclusion and exclusion criteria for subjects	indicate time period of subjects selected	indicate subjects consecutive if not population-based	independent evaluation of the status of the participants	describe any assessments for quality assurance purposes	explain exlcusion of any subject	assessed or controlled comfounding	treatment of missing data if applicable	summary of response rate and completeness of data collection	clarify the result of follow-up if applicable	total score
Abbawa, F.		1	0	1	1	0	1	1	1	1	0	0	7
Adilo, T. M.		1	0	1	1	0	1	1	1	0	1	0	7
Adler, D. H.		1	1	1	1	0	0	1	0	1	1	0	7
Alemayehu B		1	0	1	1	0	0	1	1	1	1	0	7
Asfaw, H. M.		1	1	1	1	0	1	0	0	0	1	0	6
Cohn, S. E.		1	1	1	1	0	1	1	0	1	1	0	8
Cooper, D.		1	1	1	1	0	1	1	1	1	1	0	9
de Souza, M. R.		1	0	1	1	0	0	1	1	1	1	0	7
Demissie, D. B.		1	1	1	1	0	1	0	1	0	1	0	7
Finocchario Kessler, S.1	1	1	1	1	1	0	1	1	1	1	0	0	8
Finocchario Kessler, S.2		1	1	1	1	0	1	1	1	1	0	0	8
Erhabor, O.		1	0	1	1	0	0	1	0	1	1	0	6
Gyimah, A. A.		1	0	1	1	0	1	1	1	1	1	0	8
Haddad, L. B.		1	1	1	1	0	0	1	1	0	1	0	7
Heard, I.		1	1	1	1	0	1	1	1	1	1	0	9
Hernando, V.		1	1	1	1	0	1	1	1	1	1	0	9
Iliyasu, Z.		1	0	1	1	0	1	1	1	1	1	0	8
Jose, H.		1	1	1	1	0	0	1	1	1	1	0	8
Kaida, A.		1	1	1	1	0	1	1	1	1	1	0	9
Kawale, P.		1	1	1	1	0	1	1	1	1	1	0	9
Kipp, W.		1	1	1	1	0	1	1	1	1	1	0	9
Krashin, J. W.		1	1	1	1	0	0	1	1	1	1	0	8
Laar, A. K.		1	0	1	1	0	0	1	1	1	1	0	7
Laryea, D. O.		1	0	1	1	0	0	1	1	1	1	0	7
Litwin, L. E.		1	1	1	1	0	1	1	1	1	1	0	9
Maier, M.		1	1	1	1	0	1	1	1	1	1	0	9
Mayhew, S. H.		1	1	1	1	0	0	1	1	1	1	0	8
Mekonnen, B.		1	1	1	1	0	1	1	1	0	1	0	8
Mekonnen, H.		1	1	1	1	0	1	1	1	1	1	0	9
Melaku, Y. A.		1	1	1	1	0	1	1	1	1	1	0	9
Mmbaga, E. J.		1	1	1	1	0	0	0	1	1	1	0	7
Moyo, W		1	1	1	1	0	0	1	1	1	1	0	8
Myer, L.		1	1	1	1	0	0	1	1	1	1	0	8
Nakayiwa, S.		1	1	1	1	0	0	1	1	1	1	0	8
Nedjat, S.		1	0	1	1	0	1	1	0	1	1	0	7
Nobrega, A. A.		1	0	1	1	0	0	1	1	1	1	0	7
Okome-Nkoumou, M.		1	0	1	1	0	0	1	0	1	1	0	6
Oladapo, O.T.	1	1	1	1	1	0	1	1	1	1	1	0	9
Paiva, V.		1	0	1	1	0	1	1	1	1	0	0	7
Pokharel, R.		1	0	1	1	0	1	1	1	0	1	0	7
Pottinger, A. M.		1	1	1	1	0	0	1	0	1	1	0	7
Rhodes, C. M.		1	1	1	1	0	0	1	1	1	1	0	8
Shiferaw, T.		1	1	1	1	0	1	1	1	1	1	0	9
Sufa, A.		1	0	1	1	0	1	0	1	1	1	0	7
Tamene, W.		1	0	1	1	0	0	1	1	0	1	0	6
Tesfaye L		1	0	1	1	0	1	1	1	1	1	0	8
Thomson, K. A.		1	0	1	1	0	1	1	0	1	1	0	7
Wagner, G.		1	1	1	1	0	1	1	0	1	1	0	8
Wagner, G. J.		1	1	1	1	0	0	1	1	1	1	0	8
Wekesa, E.		1	1	1	1	0	1	1	1	1	1	0	9
